# Supplementary material for: A comparative study using Xpert MTB/RIF and culture methods evaluates MassARRAY technology for rapid detection of Mycobacterium tuberculosis and drug resistance
Source: Front Cell Infect Microbiol. 2025 Jul 9;15:1539240. doi: 10.3389/fcimb.2025.1539240 (PMC12283603; doi:10.3389/fcimb.2025.1539240)
Supplement: Supplementary file 1 [file Table1.xlsx]

## Sheet: Table S1
Sample	MassARRAY																		Culture	Xpert MTB/RIF		Drug susceptibility testing (DST)
	M. tuberculosis		First-line anti-tuberculosis medications				Second-line anti-tuberculosis medications
	MTB	NTM	Rifampicin	Isoniazid	Pyrazinamide	Ethambutol	Amikacin	Kanamycin	Capreomycin	p-aminosalicylic acid	Fluoroquinolones	Streptomycin	ethionamide	Protionamide	Linezolid	Cycloserine	Clofazimine	Bedaquiline	MTB	MTB	Rifampicin	Rifampicin	Isoniazid	Pyrazinamide	Ethambutol	Amikacin	Kanamycin	Capreomycin	p-aminosalicylic acid	Fluoroquinolones	Streptomycin	ethionamide	Protionamide	Linezolid	Cycloserine	Clofazimine	Bedaquiline
1	P	P	R	R	S	R	R	R	R	S	R	R	R	R	S	S	S	S	NTM	P	R	R	R	R	R	S	R	R	R	R	R	S	R	S	S	S	S
2	P	N	R	R	S	S	S	S	S	S	R	R	S	S	S	S	S	S	P	P	R	R	R	S	R	S	S	S	S	R	R	S	S	S	S	S	S
3	P	N	S	S	S	S	S	S	S	S	S	S	S	S	S	S	S	S	P	P	S	S	S	S	S	S	S	S	S	S	S	S	S	S	S	S	S
4	P	N	R	S	S	R	S	S	S	R	R	R	S	S	S	S	S	S	P			R	S	S	R	S	S	S	S	S	R	S	S	S	S	S	S
5	P	N	R	R	S	S	S	S	S	S	S	R	S	S	S	S	S	S	N	P	R
6	P	N	R	R	S	S	S	S	S	S	S	R	S	S	S	S	S	S	N	P	R
7	N	N	S	S	S	S	S	S	S	S	S	S	S	S	S	S	S	S	NTM	N	S	R	S	R	R	R	S	R	R	R	S	S	S	R	S	S	S
8	N	N	S	S	S	S	S	S	S	S	S	S	S	S	S	S	S	S	N	N	S
9	P	N	R	R	S	S	S	S	S	S	R	R	S	S	S	S	S	S	N	P	R
10	P	N	R	S	S	S	S	S	S	S	S	S	S	S	S	S	S	S	N	N	S
11	P	N	R	S	S	S	S	S	S	S	S	R	S	S	S	S	S	S	P	P	R	S	S	S	S	S	S	S	S	R	S	S	S	S	S	S	S
12	N	P	S	S	S	S	S	S	S	S	S	S	S	S	S	S	S	S	N	N	S
13	P	N	S	R	S	S	S	S	S	S	S	S	R	R	S	S	S	S	N	P	S
14	P	P	S	S	S	S	S	S	S	S	R	S	S	S	S	S	S	S	N	P	S
15	P	N	R	R	S	R	S	S	S	S	S	S	R	R	S	S	S	S	P	P	R	R	S	S	R	S	S	S	S	R	S	S	R	S	S	S	S
16	P	N	R	R	S	R	S	S	S	S	R	R	R	R	S	S	S	S	P	P	S	R	R	S	S	R	S	R	S	R	R	S	R	S	S	S	S
17	P	P	S	S	S	S	S	S	S	S	S	S	S	S	S	S	S	S
18	P	N	S	R	S	S	S	S	S	S	S	S	S	S	S	S	S	S	N	N	S
19	N	N	S	S	S	S	S	S	S	S	S	S	S	S	S	S	S	S	/	N	S
20	P	P	S	S	S	S	S	S	S	S	S	S	S	S	S	S	S	S	N
21	P	N	R	R	R	R	S	S	S	S	S	R	R	R	S	S	S	S	P			R	R	R	R	S	S	S	S	S	R	S	S	S	S	S	S
22	N	N	S	S	S	S	S	S	S	S	S	S	S	S	S	S	S	S	N	N	S
23	P	N	S	S	S	S	R	R	R	S	S	S	S	S	S	S	S	S	N	P	S
24	P	P	S	S	S	S	S	S	S	S	S	S	S	S	S	S	S	S	NTM	P	R
25	P	N	R	R	S	R	S	S	S	S	S	S	S	S	S	S	S	S	N
26	P	N	S	S	S	S	S	S	S	S	S	S	S	S	S	S	S	S	N	P	S
27	P	P	S	S	S	S	R	R	R	S	S	S	S	S	S	S	S	S	N	P	S
28	P	N	R	S	S	S	S	S	S	S	S	R	S	S	S	S	S	S
29	N	P	S	S	S	S	S	S	S	S	S	S	S	S	S	S	S	S
30	P	N	R	R	S	R	S	S	S	S	R	S	S	S	S	S	S	S	P	P	R	R	R	R	R	R	S	S	S	R	R	S	S	S	S	S	S
31	P	N	S	S	S	S	R	R	R	S	S	S	S	S	S	S	S	S	N	N	S
32	P	P	S	S	S	S	R	R	R	S	R	S	S	S	S	S	S	S	N	N	S
33	P	P	S	S	S	S	S	S	S	S	S	S	S	S	S	S	S	S	P	P	S	S	S	S	S	S	S	S	S	S	S	S	S	S	S	S	S
34	P	N	S	S	S	S	S	S	S	S	S	S	S	S	S	S	S	S	NTM	P	S	R	R	R	S	R	R	R	R	R	R	S	S	S	S	S	S
35	P	N	S	S	S	S	S	S	S	S	R	S	S	S	S	S	S	S	N
36	P	P	R	R	S	S	S	S	S	S	R	R	S	S	S	S	S	S	P	P	R	R	R	R	S	S	S	S	S	R	R	S	S	S	S	S	S
37	P	P	S	S	S	S	R	R	R	S	R	S	S	S	S	S	S	S	N	N	S
38	P	N	R	R	S	R	S	S	S	S	S	R	S	S	S	S	S	S	P	P	R	S	R	S	S	S	S	S	S	S	R	S	S	S	S	S	S
39	P	N	R	R	S	S	S	S	S	S	S	S	S	S	S	S	S	S	P	P	R	S	R	R	S	S	S	S	S	S	R	S	S	S	S	S	S
40	N	P	S	S	S	S	S	S	S	S	S	S	S	S	S	S	S	S	NTM			S	S	S	R	S	S	S	S	S	S	S	S	R	S	S	S
41	P	N	R	R	S	S	S	S	S	S	S	R	S	S	S	S	S	S	P	P	R	R	R	S	S	S	S	S	S	S	S	S	S	S	S	S	S
42	P	N	R	S	S	S	R	R	R	S	S	S	S	S	S	S	S	S	/	P	S
43	P	N	S	R	S	S	R	R	R	S	S	R	S	S	S	S	S	S
44	P	P	R	S	S	S	R	R	R	S	S	S	S	S	S	S	S	S	/	P	R
45	P	N	R	R	S	S	S	S	S	S	S	R	S	S	S	S	S	S	N	P	R
46	P	P	S	S	S	S	S	S	S	S	S	S	S	S	S	S	S	S	P			S	S	S	S	S	S	S	S	S	S	S	S	S	S	S	S
47	P	N	S	S	S	S	S	S	S	S	S	S	S	S	S	S	S	S	/	P	S
48	P	N	R	R	S	S	S	S	S	S	S	S	S	S	S	S	S	S	P	P	R	R	R	S	S	S	S	S	S	S	R	S	S	S	S	S	S
49	P	N	S	R	S	S	S	S	S	S	S	S	R	R	S	S	S	S	P	P	S
50	P	N	R	R	S	S	S	S	S	S	S	R	S	S	S	S	S	S	P	P	R	R	R	S	S	S	S	S	S	S	R	S	S	S	S	S	S
51	P	P	R	S	S	S	S	S	S	R	S	S	S	S	S	S	S	S	P	P	R	R	S	S	S	S	S	S	R	S	S	S	S	S	S	S	S
52	P	N	S	S	S	S	S	S	S	S	S	S	S	S	S	S	S	S	P	P	S	S	S	S	S	S	S	S	S	S	S	S	S	S	S	S	S
53	N	P	S	S	S	S	S	S	S	S	S	S	S	S	S	S	S	S	N
54	P	N	S	S	S	S	S	S	S	S	S	S	S	S	S	S	S	S	P	P	S	S	R	S	R	S	S	S	S	S	S	S	S	S	S	S	S
55	N	N	S	S	S	S	S	S	S	S	S	S	S	S	S	S	S	S
56	N	N	S	S	S	S	S	S	S	S	S	S	S	S	S	S	S	S	N	N	S
57	N	N	S	S	S	S	S	S	S	S	S	S	S	S	S	S	S	S	/	P	S
58	P	N	S	S	S	S	S	S	S	S	S	S	S	S	S	S	S	S	/
59	P	N	S	R	S	S	S	S	S	S	S	S	S	S	S	S	S	S
60	P	N	S	S	S	S	S	S	S	S	S	S	S	S	S	S	S	S	N	N	S
61	P	N	S	S	S	S	S	S	S	S	S	S	S	S	S	S	S	S	P			S	S	S	S	S	S	S	S	S	S	S	S	S	S	S	S
62	P	N	S	S	S	S	S	S	S	S	S	S	S	S	S	S	S	S
63	N	P	S	S	S	S	S	S	S	S	S	S	S	S	S	S	S	S	NTM	N	S	R	R	S	S	R	S	S	S	S	R	S	S	S	S	S	S
64	P	N	S	R	S	S	S	S	S	S	S	R	R	R	S	S	S	S	N	P	S
65	P	N	S	S	S	S	S	S	S	S	S	S	S	S	S	S	S	S	/	P	S
66	N	N	S	S	S	S	S	S	S	S	S	S	S	S	S	S	S	S	N	N	S
67	P	N	S	S	S	S	S	S	S	S	S	S	S	S	S	S	S	S	P	N	S	R	S	S	R	S	S	S	S	R	R	S	S	S	R	S	S
68	P	N	S	S	S	S	S	S	S	S	S	S	S	S	S	S	S	S
69	P	N	S	S	S	S	S	S	S	S	S	S	S	S	S	S	S	S	/	P	S
70	P	N	S	S	S	S	S	S	S	S	S	S	S	S	S	S	S	S	N	P	S
71	N	P	S	S	S	S	S	S	S	S	S	S	S	S	S	S	S	S	N	N	S
72	N	N	S	S	S	S	S	S	S	S	S	S	S	S	S	S	S	S	N	N	S
73	N	N	S	S	S	S	S	S	S	S	S	S	S	S	S	S	S	S	/	N	S
74	N	N	S	S	S	S	S	S	S	S	S	S	S	S	S	S	S	S	P	P	S
75	P	N	S	S	S	S	S	S	S	S	S	S	S	S	S	S	S	S	/
76	N	N	S	S	S	S	S	S	S	S	S	S	S	S	S	S	S	S	N	N	S
77	P	N	R	S	S	S	S	S	S	S	S	S	S	S	S	S	S	S	N	P	S
78	P	N	R	S	S	S	S	S	S	S	S	S	S	S	S	S	S	S	NTM	N	S	R	R	R	R	R	S	R	R	S	R	S	S	R	S	S	S
79	P	N	R	S	S	S	S	S	S	S	S	R	S	S	S	S	S	S	/
80	P	N	S	S	S	S	S	R	R	S	S	S	S	S	S	S	S	S	P	P	S	S	R	S	S	S	S	S	S	S	S	S	S	S	S	S	S
81	P	P	S	S	S	S	S	S	S	S	S	S	S	S	S	S	S	S	P	P	S	S	S	S	S	S	S	S	S	S	S	S	S	S	S	S	S
82	P	N	S	S	S	S	S	S	S	S	S	S	S	S	S	S	S	S	P	P	S	S	S	S	S	S	S	S	S	S	S	S	S	S	S	S	S
83	N	N	S	S	S	S	S	S	S	S	S	S	S	S	S	S	S	S	N	N	S
84	P	N	S	S	S	S	S	S	S	S	S	S	S	S	S	S	S	S	N	P	R
85	P	N	S	S	S	S	S	S	S	S	S	S	S	S	S	S	S	S	N
86	P	P	S	S	S	S	S	S	S	S	S	S	S	S	S	S	S	S	N	N	S
87	P	N	S	R	S	S	S	S	S	S	S	S	S	S	S	S	S	S	N	P	S
88	N	N	S	S	S	S	S	S	S	S	S	S	S	S	S	S	S	S	/	N	S
89	P	N	R	R	S	S	R	R	R	S	S	R	R	R	S	S	S	S	N	N	S
90	P	N	S	S	S	S	S	S	S	S	S	S	S	S	S	S	S	S	P	P	S	S	S	S	S	S	S	S	S	S	S	S	S	S	S	S	S
91	P	N	R	R	S	S	S	R	S	S	S	S	R	R	S	S	S	S	N	N	S
92	P	P	S	R	S	R	R	R	R	S	S	S	S	S	S	S	S	S	NTM	P	S
93	P	N	R	R	S	S	S	S	S	S	S	R	R	R	S	S	S	S	N	P	R
94	P	N	S	R	S	S	S	S	S	S	S	S	S	S	S	S	S	S	P	P	R	R	R	R	R	S	S	S	S	R	R	S	S	S	S	S	S
95	N	P	S	S	S	S	S	S	S	S	S	S	S	S	S	S	S	S	N	P	S
96	N	P	S	S	S	S	S	S	S	S	S	S	S	S	S	S	S	S	P	P	S
97	N	P	S	S	S	S	S	S	S	S	S	S	S	S	S	S	S	S	N	N	S
98	P	N	S	S	S	S	S	S	S	S	S	S	S	S	S	S	S	S	/	P	S
99	P	N	S	S	S	S	S	S	S	S	S	S	S	S	S	S	S	S	/	P	S
100	P	N	S	S	S	S	S	S	S	S	S	S	S	S	S	S	S	S
101	P	N	S	S	S	S	S	S	S	S	S	S	S	S	S	S	S	S	N	P	S
102	P	N	S	R	S	S	S	S	S	S	S	S	S	S	S	S	S	S	N	N	S
103	N	N	S	S	S	S	S	S	S	S	S	S	S	S	S	S	S	S	N	N	S
104	N	N	S	S	S	S	S	S	S	S	S	S	S	S	S	S	S	S	N	N	S
105	P	N	S	R	S	S	S	S	S	S	S	S	S	S	S	S	S	S	N	P	S
106	P	N	S	S	S	S	S	S	S	S	S	S	S	S	S	S	S	S	P	P	S
107	N	N	S	S	S	S	S	S	S	S	S	S	S	S	S	S	S	S	/
108	P	N	S	S	S	S	S	S	S	S	S	S	S	S	S	S	S	S	P			S	S	S	S	S	S	S	S	S	S	S	S	S	S	S	S
109	P	N	S	S	S	S	S	S	S	S	S	S	S	S	S	S	S	S	P	P	S	S	S	S	S	S	S	S	S	S	S	S	S	S	S	S	S
110	N	N	S	S	S	S	S	S	S	S	S	S	S	S	S	S	S	S	N	N	S
111	P	N	R	R	S	R	S	S	S	R	R	R	S	S	S	S	S	S	P			R	R	S	S	S	S	S	S	S	S	S	S	S	S	S	S
112	P	N	S	S	S	S	S	S	S	S	S	S	S	S	S	S	S	S	N	P	S
113	N	N	S	S	S	S	S	S	S	S	S	S	S	S	S	S	S	S	NTM	N	S	S	S	S	R	R	S	S	S	R	S	S	S	S	S	S	S
114	N	N	S	S	S	S	S	S	S	S	S	S	S	S	S	S	S	S	N
115	N	N	S	S	S	S	S	S	S	S	S	S	S	S	S	S	S	S	N	P
116	N	N	S	S	S	S	S	S	S	S	S	S	S	S	S	S	S	S	N	N	S
117	P	N	S	S	S	S	S	S	S	S	S	S	S	S	S	S	S	S
118	P	N	S	S	S	S	S	S	S	R	S	S	S	S	S	S	S	S	/
119	N	P	S	S	S	S	S	S	S	S	S	S	S	S	S	S	S	S	/	N	S
120	P	P	R	R	S	S	R	R	R	S	R	S	R	R	S	S	S	S	P	P	R	R	R	S	S	R	R	S	S	R	S	S	S	S	S	S	S
121	P	N	S	S	S	S	S	S	S	S	S	S	S	S	S	S	S	S	/	P	S
122	P	P	S	S	S	S	S	S	S	S	S	R	S	S	S	S	S	S	/
123	P	N	S	S	S	S	S	S	S	S	S	S	S	S	S	S	S	S	P	P	S	S	S	S	S	S	S	S	S	S	S	S	S	S	S	S	S
124	P	N	S	S	S	S	S	S	S	S	S	S	S	S	S	S	S	S	/	P	S
125	N	P	S	S	S	S	S	S	S	S	S	S	S	S	S	S	S	S	NTM	N	S	R	S	S	R	R	S	S	S	R	S	S	S	R	S	S	S
126	N	N	S	S	S	S	S	S	S	S	S	S	S	S	S	S	S	S	N	N	S
127	P	N	S	S	S	S	S	S	S	S	S	S	S	S	S	S	S	S	P	P	S	S	S	S	S	S	S	S	S	S	S	S	S	S	S	S	S
128	N	N	S	S	S	S	S	S	S	S	S	S	S	S	S	S	S	S	/
129	P	P	S	R	S	S	S	R	R	S	S	S	S	S	S	S	S	S	/	N	S
130	P	P	S	S	S	S	S	S	S	S	S	S	S	S	S	S	S	S	/	P	S
131	P	N	S	R	S	S	S	S	S	S	S	S	S	S	S	S	S	S	P	P	R	R	R	S	R	R	R	R	S	R	R	S	S	S	S	S	S
132	P	N	S	S	S	S	S	S	S	S	S	S	S	S	S	S	S	S	/	P	S
133	P	N	S	S	S	S	S	S	S	S	S	S	S	S	S	S	S	S	P	P	S
134	P	N	S	S	S	S	S	S	S	S	S	S	S	S	S	S	S	S	N	P	S
135	P	N	S	S	S	S	S	S	S	S	S	S	S	S	S	S	S	S	P	P	S	S	S	S	S	S	S	S	S	S	S	S	S	S	S	S	S
136	N	N	S	S	S	S	S	S	S	S	S	S	S	S	S	S	S	S	N
137	N	N	S	S	S	S	S	S	S	S	S	S	S	S	S	S	S	S	N	N	S
138	P	N	S	R	S	S	S	S	S	S	S	S	S	S	S	S	S	S	N	P	S
139	N	P	S	S	S	S	S	S	S	S	S	S	S	S	S	S	S	S	N	P	S
140	P	N	R	R	S	S	R	R	R	R	S	S	S	S	S	S	S	S	N	P	S
141	P	N	R	R	S	S	S	S	S	S	S	S	S	S	S	S	S	S	N	N	S
142	P	N	S	S	S	S	S	S	S	S	S	S	S	S	S	S	S	S	N	N	S
143	P	N	S	S	S	S	S	S	S	S	S	S	S	S	S	S	S	S	P	P	S	S	S	S	S	S	S	S	S	S	S	S	S	S	S	S	S
144	N	N	S	S	S	S	S	S	S	S	S	S	S	S	S	S	S	S	N	N	S
145	P	N	S	S	S	S	S	S	S	S	S	S	S	S	S	S	S	S	N	P	S
146	P	N	R	R	S	S	S	S	S	S	R	S	R	R	S	S	S	S	N	P	R
147	P	N	S	S	S	S	S	S	S	S	S	R	S	S	S	S	S	S	/	P	S
148	P	N	S	S	R	S	S	S	S	S	S	S	S	S	S	S	S	S	N	P	S
149	P	N	S	R	S	S	S	S	S	S	S	R	S	S	S	R	S	S	N	P	S
150	P	N	R	S	S	S	S	S	S	S	S	S	S	S	S	S	S	S	N	N	S
151	P	N	S	S	S	S	S	S	S	S	S	S	S	S	S	S	S	S	P	P	S	S	S	S	S	S	S	S	S	S	S	S	S	S	S	S	S
152	N	P	S	S	S	S	S	S	S	S	S	S	S	S	S	S	S	S	N	N	S
153	P	N	S	S	S	S	S	S	S	S	S	S	S	S	S	S	S	S	N	P	S
154	P	N	R	R	S	S	R	R	R	S	S	R	S	S	S	S	S	S	P	P	R	R	S	S	R	R	R	S	S	R	R	S	S	S	S	S	S
155	N	P	S	S	S	S	S	S	S	S	S	S	S	S	S	S	S	S	N
156	P	N	R	R	S	R	S	S	S	S	S	S	S	S	S	S	R	R	P	P	R	R	R	S	R	S	S	S	S	S	R	S	S	S	S	S	S
157	P	P	R	R	S	S	S	S	S	S	S	R	S	S	S	S	S	S	N	P	R
158	P	N	S	R	S	R	S	S	S	S	S	R	S	S	S	S	S	S	P	P	R	R	R	S	R	S	S	S	S	S	R	S	S	S	S	S	S
159	P	P	R	S	S	S	R	R	R	S	S	S	S	S	S	S	S	S	N	P	S
160	P	N	S	S	S	S	S	S	S	S	S	S	S	S	S	S	S	S	N	N	S
161	P	P	S	S	S	S	S	S	S	S	S	S	S	S	S	S	S	S	P	P	S	S	S	S	S	S	S	S	S	S	S	S	S	S	S	S	S
162	P	N	S	S	S	S	S	S	S	S	S	S	S	S	S	S	S	S	NTM	P	S	R	S	R	R	R	S	S	S	R	S	S	S	S	S	S	S
163	P	N	S	R	S	S	S	S	S	R	S	S	S	S	S	S	S	S	N	P	S
164	P	N	S	S	S	S	S	S	S	S	S	S	S	S	S	S	S	S	N	P	S
165	P	N	S	R	S	S	S	S	S	S	S	S	S	S	S	S	S	S	N
166	P	N	R	R	S	S	S	S	S	S	S	R	S	S	S	S	S	S	P	P	R	S	R	S	S	S	S	S	S	S	R	S	S	S	S	S	S
167	N	N	S	S	S	S	S	S	S	S	S	S	S	S	S	S	S	S	/	N	S
168	P	N	R	R	S	S	R	R	R	S	S	R	S	S	S	S	S	S	P	P	R	R	R	S	S	R	R	S	S	R	R	S	S	S	S	S	S
169	P	P	S	S	S	S	S	S	S	S	S	S	S	S	S	S	S	S	N	P	S
170	P	N	S	S	S	S	S	S	S	S	S	S	S	S	S	S	S	S	P	P	S	S	S	S	S	S	S	S	S	S	S	S	S	S	S	S	S
171	N	P	S	S	S	S	S	S	S	S	S	S	S	S	S	S	S	S	NTM	N	S	S	S	S	S	R	S	S	S	S	S	S	S	R	S	S	S
172	P	N	R	R	S	S	R	R	R	R	R	R	S	S	S	S	S	S	P	P	R	R	R	S	S	R	S	S	S	R	R	S	S	S	S	S	S
173	N	P	S	S	S	S	S	S	S	S	S	S	S	S	S	S	S	S	N
174	P	N	S	S	S	S	R	R	R	S	S	S	S	S	S	S	S	S	N	P	S
175	P	N	S	S	S	S	S	S	S	S	S	S	S	S	S	S	S	S	P	P	S
176	P	N	R	R	S	S	S	S	S	S	S	S	S	S	S	S	S	S	P	P	R	R	R	S	R	S	S	S	S	R	S	S	S	S	S	S	S
177	P	N	S	S	S	S	S	S	S	S	S	S	S	S	S	S	S	S	N
178	P	N	R	R	S	R	R	R	R	S	R	R	S	S	S	S	S	S	P	P	R	R	R	S	R	R	R	S	R	R	R	S	S	S	R	S	S
179	P	N	S	S	S	S	S	S	S	S	S	S	S	S	S	S	S	S	N	P	S
180	P	N	S	S	S	S	S	S	S	S	S	S	S	S	S	S	S	S	N	P	S
181	P	N	R	R	S	R	S	S	S	S	S	S	S	S	S	S	S	S	P	P	R	R	S	S	S	S	R	S	R	S	R	S	S	S	S	S	S
182	P	N	S	S	S	S	S	S	S	S	S	S	S	S	S	S	S	S	P	P	S
183	P	N	S	R	S	S	S	S	S	S	S	S	S	S	S	S	S	S	N	P	R
184	N	N	S	S	S	S	S	S	S	S	S	S	S	S	S	S	S	S	N	N	S
185	N	N	S	S	S	S	S	S	S	S	S	S	S	S	S	S	S	S	N
186	N	P	S	S	S	S	S	S	S	S	S	S	S	S	S	S	S	S	N	N	S
187	P	N	R	R	S	R	S	S	S	S	S	R	R	R	S	S	S	S	P	P	R	R	R	S	S	S	S	S	S	S	R	S	S	S	S	S	S
188	P	N	S	S	S	S	S	S	S	S	S	S	S	S	S	S	S	S	P	P	S	S	S	S	S	S	S	S	S	S	S	S	S	S	S	S	S
189	P	P	R	R	S	S	S	S	S	S	S	S	S	S	S	S	S	S	N	P	R
190	P	N	S	S	S	S	S	S	S	S	S	S	S	S	S	S	S	S	P	P	S	S	S	S	S	S	S	S	S	S	S	S	S	S	S	S	S
191	P	N	S	R	S	S	S	S	S	S	S	S	S	S	S	S	S	S	P	P	S	S	S	S	S	S	S	S	S	S	R	S	S	S	S	S	S
192	N	P	S	S	S	S	S	S	S	S	S	S	S	S	S	S	S	S	/	N	S
193	P	N	R	S	S	S	S	S	S	S	S	S	S	S	S	S	S	S	P	P	R	R	S	S	S	S	S	S	S	S	S	S	S	S	S	S	S
194	N	N	S	S	S	S	S	S	S	S	S	S	S	S	S	S	S	S	N
195	P	N	S	S	S	S	R	R	R	S	S	R	S	S	S	S	S	S	N
196	N	P	S	S	S	S	S	S	S	S	S	S	S	S	S	S	S	S	N	P	S
197	P	N	S	R	S	S	S	S	S	S	S	S	S	S	S	S	S	S	/	N	S
198	P	N	S	S	S	S	S	S	S	S	S	S	S	S	S	S	S	S	N	P	S
199	P	N	R	R	S	S	S	S	S	S	R	R	S	S	S	S	S	S	P	P	R	R	R	S	S	S	S	S	S	R	R	S	S	S	S	S	S
200	P	N	S	S	S	S	S	S	S	S	S	S	S	S	S	S	S	S
201	N	P	S	S	S	S	S	S	S	S	S	S	S	S	S	S	S	S	NTM	N	S
202	P	P	S	S	S	S	S	S	S	S	S	S	S	S	S	S	S	S	NTM	N	S	R	S	S	R	S	S	S	S	R	S	S	S	R	S	S	S
203	P	N	R	R	S	R	S	S	S	S	R	R	S	S	S	S	S	S	P	P	R	R	R	S	R	S	R	S	R	R	R	S	S	S	R	S	S
204	P	N	S	S	S	S	S	S	S	S	S	S	S	S	S	S	S	S	NTM	P	S
205	P	N	R	R	S	R	S	S	S	S	S	R	S	S	S	S	S	S	P
206	P	N	S	S	S	S	S	S	S	S	S	S	S	S	S	S	S	S	NTM	P	S	S	R	S	R	S	S	R	R	S	S	S	R	S	S	S	S
207	N	N	S	S	S	S	S	S	S	S	S	S	S	S	S	S	S	S	N	N	S
208	P	N	S	R	S	S	S	S	S	S	S	R	S	S	S	S	S	S	N	P	R
209	N	N	S	S	S	S	S	S	S	S	S	S	S	S	S	S	S	S	NTM	N	S	S	S	S	S	S	S	S	S	S	S	S	S	S	S	S	S
210	P	N	S	S	S	S	R	R	R	S	S	S	S	S	S	S	S	S
211	N	N	S	S	S	S	S	S	S	S	S	S	S	S	S	S	S	S	N
212	P	N	R	R	S	S	S	S	S	S	S	R	R	R	S	S	S	S	P	P	R	R	R	S	S	S	S	S	S	S	R	S	R	S	S	S	S
213	P	N	R	R	S	S	R	R	R	S	R	S	R	R	S	S	S	S	P	P	R	R	S	S	S	R	S	S	S	R	S	S	S	S	S	S	S
214	N	P	S	S	S	S	S	S	S	S	S	S	S	S	S	S	S	S	NTM	N	S	R	S	S	R	S	S	S	S	R	S	S	S	S	S	S	S
215	P	N	S	S	S	S	S	S	S	S	S	S	S	S	S	S	S	S	N	P	S
216	P	N	S	R	S	S	S	S	S	S	S	S	S	S	S	S	S	S	N
217	N	N	S	S	S	S	S	S	S	S	S	S	S	S	S	S	S	S	N	P	S
218	P	N	R	R	S	R	S	S	S	S	S	S	R	R	S	S	S	S	N	P	R
219	P	N	S	S	S	S	S	S	S	S	S	S	S	S	S	S	S	S	P	P	S	S	S	S	S	S	S	S	S	S	S	S	S	S	S	S	S
220	P	N	S	S	S	S	S	S	S	S	R	S	S	S	S	S	S	S	P	P	S	S	S	S	S	S	S	S	S	S	S	S	S	S	S	S	S
221	P	N	S	R	S	S	S	S	S	S	S	S	S	S	S	S	S	S	N	N	S
222	P	N	S	S	S	S	S	S	S	S	S	S	S	S	S	S	S	S	N	N	S
223	P	N	S	R	S	S	S	S	S	S	S	S	S	S	S	S	S	S	N	P	S
224	N	P	S	S	S	S	S	S	S	S	S	S	S	S	S	S	S	S	N	N	S
225	P	N	S	S	S	S	S	S	S	S	S	S	S	S	S	S	S	S	N	P	S
226	P	N	S	S	S	S	S	S	S	S	S	S	S	S	S	S	S	S	N	P	S
227	P	N	S	S	S	S	S	S	S	S	S	S	S	S	S	S	S	S	P	P	S	S	S	S	S	S	S	S	S	S	S	S	S	S	S	S	S
228	P	N	S	S	S	S	S	S	S	S	S	S	S	S	S	S	S	S	N	N	S
229	P	N	R	R	S	S	S	S	S	S	S	S	S	S	S	S	S	S
230	N	N	S	S	S	S	S	S	S	S	S	S	S	S	S	S	S	S		N	S	S	S	S	S	S	S	S	S	S	S	S	S	S	S	S	S
231	N	N	S	S	S	S	S	S	S	S	S	S	S	S	S	S	S	S	N	N	S
232	N	N	S	S	S	S	S	S	S	S	S	S	S	S	S	S	S	S	N	N	S
233	N	N	S	S	S	S	S	S	S	S	S	S	S	S	S	S	S	S	N	N	S
234	N	P	S	S	S	S	S	S	S	S	S	S	S	S	S	S	S	S	N	N	S
235	P	N	S	S	S	S	S	S	S	S	S	S	S	S	S	S	S	S	N	P	S
236	P	N	R	R	S	S	S	S	S	S	S	R	S	S	S	S	S	S	P	P	R	R	R	S	R	S	S	S	S	S	R	S	S	S	S	S	S
237	P	N	R	R	S	S	S	S	S	S	S	S	S	S	S	S	S	S	N
238	P	N	S	S	S	S	S	S	S	S	S	S	S	S	S	S	S	S	P	P	S	S	S	S	S	S	S	S	S	S	S	S	S	S	S	R	S
239	P	N	R	S	S	S	S	S	S	S	R	S	S	S	S	S	S	S	N	P	S
240	P	N	S	S	S	S	S	S	S	S	S	S	S	S	S	S	S	S	N	N	S
241	P	P	S	S	S	S	S	S	S	S	S	S	S	S	S	S	S	S	NTM	P	S	S	S	S	R	S	S	S	S	S	S	S	S	R	S	S	S
242	P	N	S	S	S	S	S	S	S	S	R	S	S	S	S	S	S	S	N	P	S
243	N	P	S	S	S	S	S	S	S	S	S	S	S	S	S	S	S	S	N	P	R
244	P	N	R	S	S	S	S	S	S	S	R	S	S	S	S	S	S	S	N	P	R
245	P	N	R	R	S	S	S	S	S	S	S	R	R	R	S	S	S	S	P	P	R	R	R	S	S	S	S	S	S	S	R	S	S	S	S	S	S
246	P	P	R	S	S	S	R	R	R	S	S	S	S	S	S	S	S	S	N	N	S
247	P	N	R	R	S	S	S	S	S	S	R	R	S	S	S	S	S	S	P	N	S	R	R	S	S	R	R	R	S	R	R	S	S	S	S	S	S
248	N	N	S	S	S	S	S	S	S	S	S	S	S	S	S	S	S	S	P			S	S	S	S	S	S	S	S	S	S	S	S	S	S	S	S
249	P	P	S	S	S	S	S	S	S	S	S	S	S	S	S	S	S	S	N	N	S
250	P	N	R	R	S	R	S	S	S	S	S	R	S	S	S	S	S	S	N	P	R
251	P	N	R	S	R	S	S	S	S	S	R	S	S	S	R	S	S	S	N	N	S
252	N	N	S	S	S	S	S	S	S	S	S	S	S	S	S	S	S	S	NTM	N	S	R	S	S	R	S	S	S	S	S	S	S	S	S	S	S	S
253	P	N	R	R	S	S	S	S	S	S	S	S	S	S	S	S	S	S	P	P	R	S	R	S	S	S	S	S	S	S	S	S	S	S	S	S	S
254	P	N	R	R	S	S	S	S	S	S	S	S	S	S	S	S	S	S	P	N	S	S	S	S	S	S	S	S	S	S	S	S	S	S	S	S	S
255	P	N	R	R	S	S	S	S	S	S	S	R	S	S	S	S	S	S	P	P	R
256	P	N	S	S	S	S	S	S	S	S	S	S	S	S	S	S	S	S	P	P	S
257	N	P	S	S	S	S	S	S	S	S	S	S	S	S	S	S	S	S	N	N	S
258	N	N	S	S	S	S	S	S	S	S	S	S	S	S	S	S	S	S	N	N	S
259	P	N	R	R	S	S	R	R	R	S	S	S	S	S	S	S	S	S	P			R	R	S	S	R	R	R	S	S	S	S	S	S	S	S	S
260	P	N	S	S	S	S	S	S	S	S	R	R	S	S	S	S	S	S	P	P	S	S	S	S	S	S	S	S	S	S	S	S	S	S	S	S	S
261	P	N	S	S	S	S	S	S	S	S	S	S	S	S	S	S	S	S	N	P	S
262	P	N	S	S	S	S	S	S	S	S	S	S	S	S	S	S	S	S	/
263	P	N	S	S	S	S	S	S	S	S	S	S	S	S	S	S	S	S	/
264	P	N	S	S	S	S	S	S	S	S	S	S	S	S	S	S	S	S	N	N	S
265	P	N	S	R	S	S	S	S	S	S	S	S	S	S	S	S	S	S	N	N	S
266	N	N	S	S	S	S	S	S	S	S	S	S	S	S	S	S	S	S	/	N	S
267	N	N	S	S	S	S	S	S	S	S	S	S	S	S	S	S	S	S	NTM	N	S	S	S	S	S	S	S	S	S	S	S	S	S	S	S	S	S
268	P	N	R	R	S	R	S	S	S	S	R	R	S	S	S	S	S	S	P			S	R	R	R	S	S	S	S	S	R	S	S	S	S	S	S
269	P	N	S	S	S	S	S	S	S	S	S	S	S	S	S	S	S	S	NTM			S	S	S	R	S	S	S	S	S	S	S	S	S	S	S	S
270	N	N	S	S	S	S	S	S	S	S	S	S	S	S	S	S	S	S	N	N	S
271	P	N	S	S	S	S	S	S	S	S	R	S	S	S	S	S	S	S	P	P	S	S	S	S	S	S	S	S	S	S	S	S	S	S	S	S	S
272	P	N	S	S	S	S	S	S	S	S	S	S	S	S	S	S	S	S	N	P	S
273	P	N	S	R	S	R	S	S	S	S	S	R	S	S	S	S	S	S	P	N	S	S	R	S	R	S	S	S	S	S	R	S	S	S	S	S	S
274	P	N	S	S	S	S	S	S	S	S	S	S	S	S	S	S	S	S	N	P
275	P	N	R	R	S	R	S	S	S	S	S	R	S	S	S	S	S	S	P	P	R	S	R	S	S	S	S	S	S	S	R	S	S	S	S	R	S
276	P	N	R	R	S	R	S	S	S	S	S	R	S	S	S	S	S	S	N	P	R
277	P	N	S	S	S	S	S	S	S	S	S	S	S	S	S	S	S	S	N	P	S
278	N	N	S	S	S	S	S	S	S	S	S	S	S	S	S	S	S	S	N	N	S
279	P	N	R	R	S	S	S	S	S	S	S	S	S	S	S	S	S	S	P	P	R
280	N	N	S	S	S	S	S	S	S	S	S	S	S	S	S	S	S	S	N	N	S
281	P	N	S	R	S	S	S	S	S	S	S	S	R	R	S	S	S	S	N	P	R
282	P	N	S	S	S	S	S	S	S	S	S	S	S	S	S	S	S	S	P	P	S	S	S	S	S	S	S	S	S	S	S	S	S	S	S	S	S
283	P	N	S	S	S	S	S	S	S	S	S	S	S	S	S	S	S	S	/	P	S
284	P	N	S	S	S	S	S	S	S	S	S	S	S	S	S	S	S	S	N	P	S
285	N	N	S	S	S	S	S	S	S	S	S	S	S	S	S	S	S	S	N	N	S
286	P	N	S	S	S	S	S	S	S	S	S	S	S	S	S	S	S	S	P	P	S
287	P	N	S	S	S	S	S	S	S	S	S	S	S	S	S	S	S	S	/	N	S
288	P	N	R	R	S	S	S	S	S	S	S	S	S	S	S	S	S	S	/	P	R
289	P	N	S	S	S	S	S	S	S	S	S	S	S	S	S	S	S	S	/	P	S

## Sheet: Abbreviation
Abbreviation
MTB	Mycobacterium tuberculosis
NTM	non-tuberculous mycobacteria
P	Postive
N	Negtive
R	Resistant
S	Sensitive
