# Supplementary material for: A comparative study using Xpert MTB/RIF and culture methods evaluates MassARRAY technology for rapid detection of Mycobacterium tuberculosis and drug resistance
Source: Front Cell Infect Microbiol. 2025 Jul 9;15:1539240. doi: 10.3389/fcimb.2025.1539240 (PMC12283603; doi:10.3389/fcimb.2025.1539240)
Supplement: Supplementary file 2 [file Table2.xlsx]

## Sheet: Sheet1
Sample	MassARRAY																		Culture	Xpert MTB/RIF		Drug susceptibility testing (DST)
	M. tuberculosis		First-line anti-tuberculosis medications				Second-line anti-tuberculosis medications
	MTB	NTM	Rifampicin	Isoniazid	Pyrazinamide	Ethambutol	Amikacin	Kanamycin	Capreomycin	p-aminosalicylic acid	Fluoroquinolones	Streptomycin	ethionamide	Protionamide	Linezolid	Cycloserine	Clofazimine	Bedaquiline	MTB	MTB	Rifampicin	Rifampicin	Isoniazid	Pyrazinamide	Ethambutol	Amikacin	Kanamycin	Capreomycin	p-aminosalicylic acid	Fluoroquinolones	Streptomycin	ethionamide	Protionamide	Linezolid	Cycloserine	Clofazimine	Bedaquiline
1	P	N	rpoB 522	katG 315	S	S	S	S	S	S	gyrA 94	rpsL 88, rpsL 43	S	S	S	S	S	S	P	P	R	R	R	S	R	S	S	S	S	R	R	S	S	S	S	S	S
2	P	N	S	S	S	S	S	S	S	S	S	S	S	S	S	S	S	S	P	P	S	S	S	S	S	S	S	S	S	S	S	S	S	S	S	S	S
3	P	N	rpoB 511	S	S	S	S	S	S	S	S	rpsL 88	S	S	S	S	S	S	P	P	R	S	S	S	S	S	S	S	S	R	S	S	S	S	S	S	S
4	P	N	rpoB 531	inhA-15	S	embB 306	S	S	S	S	S	S	inhA-15	inhA-15	S	S	S	S	P	P	R	R	S	S	R	S	S	S	S	R	S	S	R	S	S	S	S
5	P	N	rpoB 531	katG 315, inhA-15	S	embB 306	S	S	S	S	gyrA 94	rpsL 43	inhA-15	inhA-15	S	S	S	S	P	P	S	R	R	S	S	R	S	R	S	R	R	S	R	S	S	S	S
6	P	N	rpoB 531	katG 315	S	embB 306	S	S	S	S	gyrA 94	S	S	S	S	S	S	S	P	P	R	R	R	R	R	R	S	S	S	R	R	S	S	S	S	S	S
7	P	P	S	S	S	S	S	S	S	S	S	S	S	S	S	S	S	S	P	P	S	S	S	S	S	S	S	S	S	S	S	S	S	S	S	S	S
8	P	P	rpoB 531	katG 315	S	S	S	S	S	S	gyrA 94	rpsL 88	S	S	S	S	S	S	P	P	R	R	R	R	S	S	S	S	S	R	R	S	S	S	S	S	S
9	P	N	rpoB 526	katG 315	S	embB 306	S	S	S	S	S	rpsL 43	S	S	S	S	S	S	P	P	R	S	R	S	S	S	S	S	S	S	R	S	S	S	S	S	S
10	P	N	rpoB 533	katG 315	S	S	S	S	S	S	S	S	S	S	S	S	S	S	P	P	R	S	R	R	S	S	S	S	S	S	R	S	S	S	S	S	S
11	P	N	rpoB 531	katG 315	S	S	S	S	S	S	S	rpsL 88	S	S	S	S	S	S	P	P	R	R	R	S	S	S	S	S	S	S	S	S	S	S	S	S	S
12	P	N	rpoB 533	katG 315	S	S	S	S	S	S	S	S	S	S	S	S	S	S	P	P	R	R	R	S	S	S	S	S	S	S	R	S	S	S	S	S	S
13	P	N	S	inhA-15	S	S	S	S	S	S	S	S	inhA-15	inhA-15	S	S	S	S	P	P	S
14	P	N	rpoB 531	katG 315	S	S	S	S	S	S	S	rpsL 88	S	S	S	S	S	S	P	P	R	R	R	S	S	S	S	S	S	S	R	S	S	S	S	S	S
15	P	P	rpoB 511	S	S	S	S	S	S	thyA 75	S	S	S	S	S	S	S	S	P	P	R	R	S	S	S	S	S	S	R	S	S	S	S	S	S	S	S
16	P	N	S	S	S	S	S	S	S	S	S	S	S	S	S	S	S	S	P	P	S	S	S	S	S	S	S	S	S	S	S	S	S	S	S	S	S
17	P	N	S	S	S	S	S	S	S	S	S	S	S	S	S	S	S	S	P	P	S	S	R	S	R	S	S	S	S	S	S	S	S	S	S	S	S
18	P	N	S	S	S	S	S	rrs 1402	rrs 1402	S	S	S	S	S	S	S	S	S	P	P	S	S	R	S	S	S	S	S	S	S	S	S	S	S	S	S	S
19	P	P	S	S	S	S	S	S	S	S	S	S	S	S	S	S	S	S	P	P	S	S	S	S	S	S	S	S	S	S	S	S	S	S	S	S	S
20	P	N	S	S	S	S	S	S	S	S	S	S	S	S	S	S	S	S	P	P	S	S	S	S	S	S	S	S	S	S	S	S	S	S	S	S	S
21	P	N	S	S	S	S	S	S	S	S	S	S	S	S	S	S	S	S	P	P	S	S	S	S	S	S	S	S	S	S	S	S	S	S	S	S	S
22	P	N	S	katG 315	S	S	S	S	S	S	S	S	S	S	S	S	S	S	P	P	R	R	R	R	R	S	S	S	S	R	R	S	S	S	S	S	S
23	P	N	S	S	S	S	S	S	S	S	S	S	S	S	S	S	S	S	P	P	S
24	P	N	S	S	S	S	S	S	S	S	S	S	S	S	S	S	S	S	P	P	S	S	S	S	S	S	S	S	S	S	S	S	S	S	S	S	S
25	P	P	rpoB 531	katG 315, inhA-15	S	S	rrs 1401	rrs 1401	rrs 1401	S	gyrA 94	S	inhA-15	inhA-15	S	S	S	S	P	P	R	R	R	S	S	R	R	S	S	R	S	S	S	S	S	S	S
26	P	N	S	S	S	S	S	S	S	S	S	S	S	S	S	S	S	S	P	P	S	S	S	S	S	S	S	S	S	S	S	S	S	S	S	S	S
27	P	N	S	S	S	S	S	S	S	S	S	S	S	S	S	S	S	S	P	P	S	S	S	S	S	S	S	S	S	S	S	S	S	S	S	S	S
28	P	N	S	katG 315	S	S	S	S	S	S	S	S	S	S	S	S	S	S	P	P	R	R	R	S	R	R	R	R	S	R	R	S	S	S	S	S	S
29	P	N	S	S	S	S	S	S	S	S	S	S	S	S	S	S	S	S	P	P	S
30	P	N	S	S	S	S	S	S	S	S	S	S	S	S	S	S	S	S	P	P	S	S	S	S	S	S	S	S	S	S	S	S	S	S	S	S	S
31	P	N	S	S	S	S	S	S	S	S	S	S	S	S	S	S	S	S	P	P	S	S	S	S	S	S	S	S	S	S	S	S	S	S	S	S	S
32	P	N	S	S	S	S	S	S	S	S	S	S	S	S	S	S	S	S	P	P	S	S	S	S	S	S	S	S	S	S	S	S	S	S	S	S	S
33	P	N	rpoB 531	katG 315	S	S	rrs 1484	rrs 1484	rrs 1484	S	S	rpsL 88	S	S	S	S	S	S	P	P	R	R	S	S	R	R	R	S	S	R	R	S	S	S	S	S	S
34	P	N	rpoB 526, rpoB 531	katG 315	S	embB 306	S	S	S	S	S	S	S	S	S	S	Rv0678 193	Rv0678 193	P	P	R	R	R	S	R	S	S	S	S	S	R	S	S	S	S	S	S
35	P	N	S	katG 315	S	embB 306	S	S	S	S	S	rpsL 43	S	S	S	S	S	S	P	P	R	R	R	S	R	S	S	S	S	S	R	S	S	S	S	S	S
36	P	P	S	S	S	S	S	S	S	S	S	S	S	S	S	S	S	S	P	P	S	S	S	S	S	S	S	S	S	S	S	S	S	S	S	S	S
37	P	N	rpoB 533	katG 315	S	S	S	S	S	S	S	rpsL 43	S	S	S	S	S	S	P	P	R	S	R	S	S	S	S	S	S	S	R	S	S	S	S	S	S
38	P	N	rpoB 526	katG 315	S	S	rrs 1401	rrs 1401	rrs 1401	S	S	rpsL 43	S	S	S	S	S	S	P	P	R	R	R	S	S	R	R	S	S	R	R	S	S	S	S	S	S
39	P	N	S	S	S	S	S	S	S	S	S	S	S	S	S	S	S	S	P	P	S	S	S	S	S	S	S	S	S	S	S	S	S	S	S	S	S
40	P	N	rpoB 516	katG 315	S	S	rrs 1401	rrs 1401	rrs 1401	thyA 75	gyrA 94	rpsL 43	S	S	S	S	S	S	P	P	R	R	R	S	S	R	S	S	S	R	R	S	S	S	S	S	S
41	P	N	S	S	S	S	S	S	S	S	S	S	S	S	S	S	S	S	P	P	S
42	P	N	rpoB 526	katG 315	S	S	S	S	S	S	S	S	S	S	S	S	S	S	P	P	R	R	R	S	R	S	S	S	S	R	S	S	S	S	S	S	S
43	P	N	rpoB 531	katG 315	S	embB 306	rrs 1401	rrs 1401	rrs 1401	S	gyrA 94	rpsL 43	S	S	S	S	S	S	P	P	R	R	R	S	R	R	R	S	R	R	R	S	S	S	R	S	S
44	P	N	rpoB 531	katG 315	S	embB 406	S	S	S	S	S	S	S	S	S	S	S	S	P	P	R	R	S	S	S	S	R	S	R	S	R	S	S	S	S	S	S
45	P	N	S	S	S	S	S	S	S	S	S	S	S	S	S	S	S	S	P	P	S
46	P	N	rpoB 531	inhA-15	S	embB 306	S	S	S	S	S	rpsL 43	inhA-15	inhA-15	S	S	S	S	P	P	R	R	R	S	S	S	S	S	S	S	R	S	S	S	S	S	S
47	P	N	S	S	S	S	S	S	S	S	S	S	S	S	S	S	S	S	P	P	S	S	S	S	S	S	S	S	S	S	S	S	S	S	S	S	S
48	P	N	S	S	S	S	S	S	S	S	S	S	S	S	S	S	S	S	P	P	S	S	S	S	S	S	S	S	S	S	S	S	S	S	S	S	S
49	P	N	S	katG 315	S	S	S	S	S	S	S	S	S	S	S	S	S	S	P	P	S	S	S	S	S	S	S	S	S	S	R	S	S	S	S	S	S
50	P	N	rpoB 531	S	S	S	S	S	S	S	S	S	S	S	S	S	S	S	P	P	R	R	S	S	S	S	S	S	S	S	S	S	S	S	S	S	S
51	P	N	rpoB 531	katG 315	S	S	S	S	S	S	gyrA 90	rpsL 43	S	S	S	S	S	S	P	P	R	R	R	S	S	S	S	S	S	R	R	S	S	S	S	S	S
52	P	N	rpoB 516	katG 315	S	embB 306	S	S	S	S	gyrA 94	rpsL 43	S	S	S	S	S	S	P	P	R	R	R	S	R	S	R	S	R	R	R	S	S	S	R	S	S
53	P	N	rpoB 531	inhA-15	S	S	S	S	S	S	S	rpsL 43	inhA-15	inhA-15	S	S	S	S	P	P	R	R	R	S	S	S	S	S	S	S	R	S	R	S	S	S	S
54	P	N	rpoB 531	katG 315, inhA-15	S	S	rrs 1401	rrs 1401	rrs 1401	S	gyrA 94	S	inhA-15	inhA-15	S	S	S	S	P	P	R	R	S	S	S	R	S	S	S	R	S	S	S	S	S	S	S
55	P	N	S	S	S	S	S	S	S	S	S	S	S	S	S	S	S	S	P	P	S	S	S	S	S	S	S	S	S	S	S	S	S	S	S	S	S
56	P	N	S	S	S	S	S	S	S	S	gyrA 90	S	S	S	S	S	S	S	P	P	S	S	S	S	S	S	S	S	S	S	S	S	S	S	S	S	S
57	P	N	S	S	S	S	S	S	S	S	S	S	S	S	S	S	S	S	P	P	S	S	S	S	S	S	S	S	S	S	S	S	S	S	S	S	S
58	P	N	rpoB 516	katG 315	S	S	S	S	S	S	S	rpsL 88	S	S	S	S	S	S	P	P	R	R	R	S	R	S	S	S	S	S	R	S	S	S	S	S	S
59	P	N	S	S	S	S	S	S	S	S	S	S	S	S	S	S	S	S	P	P	S	S	S	S	S	S	S	S	S	S	S	S	S	S	S	R	S
60	P	N	rpoB 531	inhA-15	S	S	S	S	S	S	S	rpsL 88	inhA-15	inhA-15	S	S	S	S	P	P	R	R	R	S	S	S	S	S	S	S	R	S	S	S	S	S	S
61	P	N	rpoB 533	katG 315	S	S	S	S	S	S	S	S	S	S	S	S	S	S	P	P	R	S	R	S	S	S	S	S	S	S	S	S	S	S	S	S	S
62	P	N	rpoB 531	katG 315	S	S	S	S	S	S	S	rpsL 43	S	S	S	S	S	S	P	P	R
63	P	N	S	S	S	S	S	S	S	S	S	S	S	S	S	S	S	S	P	P	S
64	P	N	S	S	S	S	S	S	S	S	gyrA 90	rpsL 43	S	S	S	S	S	S	P	P	S	S	S	S	S	S	S	S	S	S	S	S	S	S	S	S	S
65	P	N	S	S	S	S	S	S	S	S	gyrA 94	S	S	S	S	S	S	S	P	P	S	S	S	S	S	S	S	S	S	S	S	S	S	S	S	S	S
66	P	N	rpoB 533	katG 315	S	embB 306	S	S	S	S	S	rpsL 43	S	S	S	S	S	S	P	P	R	S	R	S	S	S	S	S	S	S	R	S	S	S	S	R	S
67	P	N	rpoB 533	katG 315	S	S	S	S	S	S	S	S	S	S	S	S	S	S	P	P	R
68	P	N	S	S	S	S	S	S	S	S	S	S	S	S	S	S	S	S	P	P	S	S	S	S	S	S	S	S	S	S	S	S	S	S	S	S	S
69	P	N	S	S	S	S	S	S	S	S	S	S	S	S	S	S	S	S	P	P	S

## Sheet: Abbreviation
Abbreviation
MTB	Mycobacterium tuberculosis
NTM	non-tuberculous mycobacteria
P	Postive
N	Negtive
R	Resistant
S	Sensitive
